# Supplementary material for: Suicide before and during the COVID-19 Pandemic: A Systematic Review with Meta-Analysis
Source: Int J Environ Res Public Health. 2023 Feb 14;20(4):3346. doi: 10.3390/ijerph20043346 (PMC9960664; doi:10.3390/ijerph20043346)
Supplement: Supplementary file 1 [file ijerph-20-03346-s001.zip]

Archive with 1 entries (1 files):
- ijerph-2157738-supplementary.pdf
